# Supplementary material for: Real-Time Survey of Vaccine Safety of the mRNA-1273 SARS-CoV-2 Vaccine in Workplace Vaccination at Keio University
Source: Vaccines (Basel). 2022 Sep 3;10(9):1461. doi: 10.3390/vaccines10091461 (PMC9501947; doi:10.3390/vaccines10091461)
Supplement: Supplementary file 1 [file vaccines-10-01461-s001.zip]

Archive with 3 entries (3 files):
- Supplemental Box220825.pdf
- Supplemental Tables220902.pdf
- Suppplemental Figure220902.pptx
